# Supplementary material for: Applying nanoemulsions produced from the essential oil mixture of citronella and Coleus Amboinicus to preserve minced chicken meat
Source: PLoS One. 2026 Jan 5;21(1):e0339984. doi: 10.1371/journal.pone.0339984 (PMC12768258; doi:10.1371/journal.pone.0339984)
Supplement: S1 File — Furthermore, it documents the practical application of nanoemulsions in maintaining the physicochemical stability, textural profile (TPA), and microbial safety of minced chicken samples over a 10-day storage period. (XLSX) [file pone.0339984.s001.xlsx]

## Sheet: Antioxidant of EOs
Evaluation of the antioxidant activity of essential oils and their combinations through four assays: ABTS, DPPH, hydroxyl radical, and FRAP.
Table 1. Antioxidant capacity of essential oils and their combinations determined by ABTS assay														Table 2. Antioxidant capacity of essential oils and their combinations determined by DPPH assay
EOs	Absorbance 1	Absorbance 2	Absorbance 3	Mean	Dilution factor	Concentration 1 (μg TE/mL)	Concentration 2 (μg TE/mL)	Concentration 3 (μg TE/mL)	Mean concentration (μg TE/mL)	STD	ANOVA			EOs	Absorbance 1	Absorbance 2	Absorbance 3	Mean	Dilution factor	Concentration 1 (μg TE/mL)	Concentration 2 (μg TE/mL)	Concentration 3 (μg TE/mL)	Mean concentration (μg TE/mL)	STD	ANOVA
Ci	0.798	0.792	0.796	0.795333	20	2716.25	2791.25	2741.25	2749.58	38.1881	hi			Ci	0.642	0.644	0.645	0.643667	20	167.519	166.767	166.391	166.892	0.574258	g
Lc	0.827	0.829	0.828	0.828	100	11768.8	11643.8	11706.3	11706.3	62.5	f			Lc	0.723	0.726	0.718	0.722333	100	685.338	679.699	694.737	686.591	7.59671	d
Ca	0.73	0.726	0.726	0.727333	200	35662.5	36162.5	36162.5	35995.8	288.675	a			Ca	0.839	0.844	0.857	0.846667	200	934.586	915.789	866.917	905.764	34.9307	bc
Kl	0.931	0.93	0.929	0.93	20	1053.75	1066.25	1078.75	1066.25	12.5	j			Kl	0.89	0.893	0.896	0.893	20	74.2857	73.1579	72.0301	73.1579	1.12782	h
CiLc	0.769	0.785	0.78	0.778	40	6157.5	5757.5	5882.5	5932.5	204.634	g			CiLc	0.609	0.619	0.613	0.613667	40	359.85	352.331	356.842	356.341	3.78438	f
CiCa	0.78	0.795	0.767	0.780667	200	29412.5	27537.5	31037.5	29329.2	1751.49	b			CiCa	0.89	0.836	0.856	0.860667	200	742.857	945.865	870.677	853.133	102.635	c
CiKl	0.863	0.86	0.861	0.861333	20	1903.75	1941.25	1928.75	1924.58	19.0941	ij			CiKl	0.735	0.75	0.722	0.735667	20	132.556	126.917	137.444	132.306	5.26763	gh
LcCa	0.794	0.793	0.793	0.793333	200	27662.5	27787.5	27787.5	27745.8	72.1688	c			LcCa	0.812	0.846	0.825	0.827667	200	1036.09	908.271	987.218	977.193	64.4968	ab
LcKl	0.692	0.699	0.697	0.696	20	4041.25	3953.75	3978.75	3991.25	45.0694	h			LcKl	0.57	0.567	0.568	0.568333	20	194.586	195.714	195.338	195.213	0.574258	g
CaKl	0.816	0.84	0.825	0.827	200	24912.5	21912.5	23787.5	23537.5	1515.54	d			CaKl	0.866	0.896	0.827	0.863	200	833.083	720.301	979.699	844.361	130.066	c
CiLcCa	0.773	0.78	0.787	0.78	200	30287.5	29412.5	28537.5	29412.5	875	b			CiLcCa	0.82	0.815	0.817	0.817333	200	1006.02	1024.81	1017.29	1016.04	9.46095	a
CiLcKl	0.78	0.792	0.777	0.783	40	5882.5	5582.5	5957.5	5807.5	198.431	g			CiLcKl	0.675	0.683	0.68	0.679333	40	310.226	304.211	306.466	306.967	3.03869	f
CiCaKl	0.7	0.695	0.707	0.700667	100	19706.3	20018.8	19268.8	19664.6	376.732	e			CiCaKl	0.811	0.813	0.814	0.812667	100	519.925	516.165	514.286	516.792	2.87129	e
LcCaKl	0.767	0.784	0.77	0.773667	200	31037.5	28912.5	30662.5	30204.2	1134.22	b			LcCaKl	0.859	0.833	0.845	0.845667	200	859.398	957.143	912.03	909.524	48.9204	bc
CiLcCaKl	0.709	0.67	0.685	0.688	100	19143.8	21581.3	20643.8	20456.2	1229.52	e			CiLcCaKl	0.788	0.783	0.791	0.787333	100	563.158	572.556	557.519	564.411	7.59671	e
Table 3. Antioxidant capacity of essential oils and their combinations determined by hydroxyl radical scavenging assay														Table 4. Antioxidant capacity of essential oils and their combinations determined by FRAP assay
EOs	Absorbance 1	Absorbance 2	Absorbance 3	Mean	Dilution factor	Concentration 1 (μg TE/mL)	Concentration 2 (μg TE/mL)	Concentration 3 (μg TE/mL)	Mean concentration (μg TE/mL)	STD	ANOVA			EOs	Absorbance 1	Absorbance 2	Absorbance 3	Mean	Dilution factor	Concentration 1 (μg TE/mL)	Concentration 2 (μg TE/mL)	Concentration 3 (μg TE/mL)	Mean concentration (μg TE/mL)	STD	ANOVA
Ci	0.724	0.73	0.733	0.729	20	72.636	70.9623	70.1255	71.2413	1.27826	h			Ci	0.145	0.12	0.11	0.125	2	140.207	122.966	116.069	126.414	12.4329	c
Lc	0.686	0.682	0.684	0.684	100	416.179	421.757	418.968	418.968	2.7894	d			Lc	0.2	0.193	0.202	0.198333	2	178.138	173.31	179.517	176.989	3.25918	a
Ca	0.741	0.758	0.735	0.744667	200	678.94	631.52	695.676	668.712	33.2785	b			Ca	0.09	0.1	0.103	0.0976667	2	102.276	109.172	111.241	107.563	4.69439	d
Kl	0.746	0.742	0.739	0.742333	50	166.248	169.038	171.13	168.805	2.44901	g			Kl	-0.301	-0.301	-0.3	-0.300667	2	-	-	-	Not detected	0	-
CiLc	0.796	0.8	0.812	0.802667	40	105.105	102.873	96.1785	101.385	4.64528	h			CiLc	0.17	0.172	0.172	0.171333	2	157.448	158.828	158.828	158.368	0.796345	b
CiCa	0.681	0.716	0.7	0.699	200	846.304	748.675	793.305	796.095	48.8742	a			CiCa	0.1	0.117	0.108	0.108333	2	109.172	120.897	114.69	114.92	5.86545	d
CiKl	0.716	0.722	0.747	0.728333	30	112.301	109.791	99.3305	107.141	6.87942	h			CiKl	0.062	0.07	0.065	0.0656667	2	82.9655	88.4828	85.0345	85.4943	2.78721	f
LcCa	0.776	0.76	0.77	0.768667	200	581.311	625.941	598.047	601.767	22.5465	c			LcCa	0.17	0.172	0.177	0.173	2	157.448	158.828	162.276	159.517	2.48659	b
LcKl	0.915	0.902	0.923	0.913333	30	29.0377	34.477	25.6904	29.735	4.43462	i			LcKl	0.058	0.057	0.059	0.058	2	80.2069	79.5172	80.8966	80.2069	0.689655	f
CaKl	0.788	0.75	0.777	0.771667	200	547.838	653.835	578.522	593.398	54.5421	c			CaKl	-0.03	-0.032	-0.034	-0.032	2	19.5172	18.1379	16.7586	18.1379	1.37931	h
CiLcCa	0.7	0.686	0.692	0.692667	200	793.305	832.357	815.621	813.761	19.5921	a			CiLcCa	0.127	0.132	0.129	0.129333	2	127.793	131.241	129.172	129.402	1.73559	c
CiLcKl	0.695	0.705	0.7	0.7	60	242.176	233.808	237.992	237.992	4.1841	f			CiLcKl	0.08	0.089	0.088	0.0856667	2	95.3793	101.586	100.897	99.2874	3.40199	e
CiCaKl	0.788	0.8	0.812	0.8	100	273.919	257.183	240.446	257.183	16.7364	ef			CiCaKl	0.001	0.002	0.003	0.002	2	40.8966	41.5862	42.2759	41.5862	0.689655	g
LcCaKl	0.867	0.891	0.88	0.879333	200	327.476	260.53	291.213	293.073	33.5115	e			LcCaKl	0.066	0.07	0.068	0.068	2	85.7241	88.4828	87.1034	87.1034	1.37931	f
CiLcCaKl	0.797	0.79	0.793	0.793333	100	261.367	271.13	266.946	266.481	4.89803	ef			CiLcCaKl	0.097	0.075	0.08	0.084	2	107.103	91.931	95.3793	98.1379	7.95349	e

## Sheet: MIC
Evaluation of antibacterial capacity of essential oils and their mixtures through MIC
Table 1. Evaluation of the antibacterial activity of essential oils and their combinations against L.plantarum (Gram-positive) using the minimum inhibitory concentration (MIC) method.
EOs	Ci					Lc					Ca									Kl					CiLc					CiCa					CiKl						LcCa						LcKl
	TVC (log CFU/mL)
Time	2 μL/mL	4 μL/mL	5 μL/mL	8 μL/mL	10 μL/mL	2 μL/mL	4 μL/mL	6 μL/mL	7.5 μL/mL	10 μL/mL	12 μL/mL	14 μL/mL	16 μL/mL	18 μL/mL	20 μL/mL	25 μL/mL	30 μL/mL	35 μL/mL	40 μL/mL	2 μL/mL	4 μL/mL	6 μL/mL	8 μL/mL	10 μL/mL	2 μL/mL	4 μL/mL	6 μL/mL	8 μL/mL	10 μL/mL	2 μL/mL	4 μL/mL	6 μL/mL	8 μL/mL	10 μL/mL	1 μL/mL	2 μL/mL	4 μL/mL	6 μL/mL	8 μL/mL	10 μL/mL	1 μL/mL	2 μL/mL	4 μL/mL	6 μL/mL	8 μL/mL	10 μL/mL	1 μL/mL	2 μL/mL	4 μL/mL
0	7.24912	7.3865	7.38378	7.3827	7.28876	7.26324	7.26432	7.37238	7.27138	7.29799	7.28984	7.34306	7.34849	7.34523	7.33926	7.21817	7.24206	7.34088	7.26215	7.10142	7.23446	7.37346	7.51356	7.31916	7.3512	7.22903	7.27301	7.20948	7.31319	7.59066	7.36586	7.25455	7.22848	7.31754	7.33708	7.27627	7.1921	7.21328	7.23826	7.22088	7.34251	7.32731	7.31428	7.32568	7.33708	7.58306	7.34523	7.32568	7.28224
0.5	7.25509	7.40007	7.37998	7.36532	7.26758	7.25726	7.26704	7.3626	7.26161	7.29853	7.31048	7.37455	7.37184	7.36369	7.34849	7.20459	7.22523	7.33111	7.25346	7.1188	7.23717	7.36966	7.47446	7.27355	7.35229	7.22631	7.26486	7.21219	7.30125	7.58469	7.3827	7.26269	7.23446	7.31319	7.34631	7.25998	7.19427	7.21219	7.23771	7.21871	7.37401	7.30613	7.27681	7.27898	7.29201	7.55917	7.37781	7.26758	7.27247
1	7.24912	7.42559	7.36586	7.34903	7.2502	7.25943	7.254	7.36532	7.25346	7.29093	7.32677	7.36803	7.35989	7.3588	7.35772	7.21545	7.22251	7.32134	7.24532	7.11282	7.23663	7.37184	7.4712	7.26378	7.34088	7.22577	7.26867	7.20785	7.29364	7.58958	7.40279	7.24206	7.22577	7.31373	7.36098	7.27192	7.20242	7.21382	7.23609	7.22034	7.36749	7.28713	7.26595	7.25889	7.27192	7.55103	7.38487	7.27029	7.26161
1.5	7.23663	7.41528	7.34903	7.31916	7.235	7.25183	7.2426	7.35555	7.24206	7.28821	7.32568	7.37727	7.37346	7.36532	7.35337	7.20133	7.22142	7.31808	7.24532	7.12097	7.2502	7.36478	7.46469	7.25998	7.34523	7.21762	7.25998	7.20405	7.2855	7.59175	7.41636	7.24423	7.22251	7.31862	7.37672	7.27898	7.20188	7.20676	7.22577	7.21219	7.38867	7.28007	7.26106	7.24912	7.26052	7.557	7.38921	7.27138	7.25618
2	7.24477	7.43645	7.336	7.30559	7.23011	7.25998	7.2426	7.35717	7.2464	7.28984	7.32242	7.3827	7.38595	7.37509	7.35609	7.20785	7.22523	7.32134	7.23609	7.12857	7.25346	7.38107	7.45709	7.24857	7.34143	7.22034	7.25563	7.20731	7.27301	7.58252	7.43319	7.25292	7.21708	7.29962	7.38541	7.25075	7.19536	7.20731	7.24477	7.22034	7.40442	7.30668	7.26432	7.25129	7.27029	7.57818	7.40713	7.26921	7.254
2.5	7.23337	7.46089	7.34849	7.30233	7.23228	7.26269	7.2312	7.3512	7.24477	7.28984	7.34469	7.40604	7.41799	7.39356	7.37618	7.21056	7.23337	7.32242	7.26432	7.13183	7.25563	7.37944	7.45872	7.24369	7.35283	7.21925	7.26975	7.21437	7.28115	7.58849	7.4408	7.2464	7.22523	7.31645	7.41962	7.27029	7.21545	7.23989	7.25183	7.23337	7.44568	7.27681	7.25998	7.25292	7.26432	7.58415	7.43319	7.26106	7.25129
3	7.25183	7.47446	7.3284	7.28658	7.22794	7.26486	7.23609	7.3588	7.23989	7.2817	7.35935	7.41636	7.41636	7.40822	7.40061	7.20948	7.21762	7.30776	7.24152	7.14215	7.25889	7.37727	7.43374	7.23337	7.34306	7.22577	7.26324	7.21817	7.27355	7.58198	7.45166	7.24152	7.21762	7.31536	7.44677	7.26378	7.20188	7.21382	7.23771	7.20622	7.4712	7.28604	7.25726	7.24857	7.25943	7.58361	7.47826	7.26867	7.24857
Table 2. Evaluation of the antibacterial activity of essential oils and their combinations against Escherichia coli (Gram-negative) using the minimum inhibitory concentration (MIC) method.
EOs	Ci					Lc					Ca										Kl										CiLc					CiCa					CiKl					LcCa
	TVC (log CFU/mL)
Time (h)	2 μL/mL	4 μL/mL	6 μL/mL	7.5 μL/mL	10 μL/mL	2 μL/mL	4 μL/mL	6 μL/mL	8 μL/mL	10 μL/mL	2 μL/mL	4 μL/mL	6 μL/mL	8 μL/mL	10 μL/mL	15 μL/mL	20 μL/mL	25 μL/mL	30 μL/mL	35 μL/mL	2 μL/mL	4 μL/mL	6 μL/mL	8 μL/mL	10 μL/mL	12.5 μL/mL	15 μL/mL	17.5 μL/mL	20 μL/mL	25 μL/mL	2 μL/mL	4 μL/mL	6 μL/mL	8 μL/mL	10 μL/mL	2 μL/mL	4 μL/mL	6 μL/mL	8 μL/mL	10 μL/mL	2 μL/mL	4 μL/mL	6 μL/mL	8 μL/mL	10 μL/mL	2 μL/mL	4 μL/mL	6 μL/mL	8 μL/mL
0	7.4112	7.37285	7.3592	7.32995	7.3098	7.4034	7.3878	7.38195	7.37805	7.35205	7.4203	7.41315	7.38455	7.36765	7.3709	7.4593	7.3774	7.3748	7.4086	7.4242	7.36895	7.40145	7.37415	7.3917	7.3644	7.4697	7.3878	7.4034	7.3124	7.34165	7.38065	7.36245	7.36635	7.3462	7.3371	7.36245	7.3358	7.3436	7.32215	7.3384	7.48595	7.4086	7.3982	7.445	7.39755	7.52625	7.55355	7.52495	7.49375
0.5	7.4333	7.3761	7.3384	7.30785	7.30395	7.4398	7.4112	7.38715	7.38585	7.33385	7.4541	7.44045	7.4203	7.4099	7.42095	7.4775	7.3852	7.3501	7.4177	7.3709	7.40535	7.43395	7.40405	7.4099	7.3956	7.432	7.3462	7.41445	7.3098	7.33645	7.4255	7.38195	7.35465	7.35335	7.33125	7.40015	7.36765	7.37025	7.3358	7.328	7.54055	7.4879	7.40925	7.4359	7.3774	7.5282	7.56395	7.50285	7.50935
1	7.46385	7.37935	7.3306	7.2994	7.2968	7.4632	7.42485	7.37025	7.3774	7.32215	7.484	7.4918	7.45605	7.42355	7.4372	7.50155	7.406	7.35985	7.4294	7.3761	7.44175	7.46645	7.4567	7.48465	7.40275	7.4333	7.3592	7.4203	7.28835	7.33645	7.4476	7.40015	7.3722	7.328	7.31305	7.4268	7.38325	7.37935	7.34165	7.3306	7.54055	7.4151	7.3878	7.41965	7.3774	7.59125	7.6114	7.54965	7.5269
1.5	7.4671	7.3683	7.32085	7.29485	7.30265	7.5126	7.4697	7.3709	7.3696	7.3267	7.5763	7.54445	7.5048	7.46515	7.4567	7.56785	7.4359	7.3683	7.44695	7.367	7.51845	7.5542	7.4931	7.50675	7.44825	7.46125	7.36375	7.44435	7.2929	7.3332	7.50025	7.4281	7.38195	7.33125	7.3241	7.4892	7.43395	7.38455	7.33645	7.33125	7.58865	7.4242	7.3943	7.41445	7.36765	7.6582	7.6712	7.5802	7.5477
2	7.51455	7.39105	7.3254	7.2994	7.29745	7.5737	7.5217	7.38455	7.37675	7.33125	7.64065	7.6309	7.57045	7.5165	7.50935	7.63805	7.47815	7.3891	7.47035	7.35595	7.6036	7.6062	7.58475	7.55095	7.47555	7.51715	7.3917	7.48465	7.28445	7.32735	7.5477	7.44045	7.39625	7.3345	7.3202	7.5464	7.4476	7.40015	7.33645	7.3254	7.6478	7.4203	7.3826	7.4047	7.3683	7.7362	7.7544	7.6348	7.57305
2.5	7.5373	7.4008	7.34425	7.3059	7.3189	7.653	7.5542	7.39625	7.38195	7.3306	7.70175	7.6894	7.62505	7.57695	7.549	7.7414	7.5412	7.43525	7.5204	7.3605	7.7036	7.7062	7.68475	7.65095	7.48555	7.57715	7.3957	7.49465	7.27445	7.32	7.5877	7.45045	7.39725	7.3333	7.3102	7.5764	7.4676	7.41015	7.33845	7.3224	7.6678	7.4273	7.3866	7.4017	7.3583	7.7862	7.7844	7.6548	7.58305
3	7.53405	7.37155	7.3202	7.28835	7.289	7.7037	7.5737	7.37805	7.367	7.31565	7.77195	7.757	7.68615	7.6192	7.5828	7.76155	7.5594	7.4515	7.53925	7.3475	7.8012	7.8337	7.7752	7.68225	7.54315	7.60685	7.4099	7.50935	7.26625	7.32735	7.64065	7.46645	7.39885	7.3319	7.3119	7.5997	7.4788	7.42095	7.34035	7.32215	7.69265	7.42745	7.38845	7.3969	7.35725	7.82655	7.82525	7.6816	7.60165
[truncated: 74 more columns]

## Sheet: Characteristics of NE
Characteristics of Nano Emulsions
Table 1. Evaluation of the antioxidant activity of nanoemulsion formulations using four different assays: ABTS, DPPH, hydroxyl radical, and FRAP.														Table 2. Evaluation of nanoemulsions characteristics formulations
Antioxidant activities	Nanoemulsions method	Absorbance 1	Absorbance 2	Absorbance 3	Mean	Dilution factor	Concentration 1 (mg TE/mL)	Concentration 2 (mg TE/mL)	Concentration 3 (mg TE/mL)	Mean concentration (mg TE/mL)	STD	ANOVA		Nanoemulsion characteristics	Nanoemulsions method	Sample 1	Sample 2	Sample 3	Mean	STD	ANOVA
ABTS	UE	0.922	0.925	0.923	0.923333	50	97.1875	94.0625	96.1458	95.7986	1.59117	c		Z-average (nm)	UE	25.51	27.53	28.11	27.05	1.36484	b
	HSH	0.903	0.911	0.915	0.909667	50	116.979	108.646	104.479	110.035	6.36469	b			HSH	46	32.24	51.16	43.1333	9.78033	a
	PI	0.897	0.9	0.904	0.900333	50	123.229	120.104	115.938	119.757	3.65821	a			PI	13.76	14.19	14.57	14.1733	0.405257	b
	NE	0.78	0.795	0.767	0.780667	200	29.4125	27.5375	31.0375	29.3292	1.75149	d		PDI	UE	0.22	0.24	0.26	0.24	0.02	b
DPPH	UE	0.831	0.834	0.835	0.833333	10	1.60777	1.58897	1.58271	1.59315	0.013043	a			HSH	0.55	0.66	0.54	0.583333	0.0665833	a
	HSH	0.837	0.83	0.823	0.83	10	1.57018	1.61404	1.65789	1.61404	0.0438596	a			PI	0.19	0.01	0.08	0.0933333	0.0907377	c
	PI	0.845	0.86	0.872	0.859	10	1.52005	1.42607	1.35088	1.43233	0.0847603	b		Zeta potential (mV)	UE	-16.33	-18.35	-17.31	-17.33	1.01015	a
	NE	0.89	0.836	0.856	0.860667	200	0.742857	0.945865	0.870677	0.853133	0.102635	c			HSH	-18.9	-18.37	-19.73	-19	0.685493	b
Hydroxyl radical	UE	0.657	0.63	0.65	0.645667	50	7.61041	8.23803	7.77313	7.87386	0.325707	b			PI	-22.5	-23.67	-22.84	-23.0033	0.601858	c
	HSH	0.642	0.644	0.645	0.643667	50	7.95909	7.9126	7.88935	7.92035	0.0355073	b
	PI	0.631	0.629	0.624	0.628	50	8.21478	8.26127	8.3775	8.28452	0.083811	a
	NE	0.681	0.716	0.7	0.699	200	0.846304	0.748675	0.793305	0.796095	0.0488742	c
FRAP	UE	0.212	0.211	0.211	0.211333	1	3.1069	3.0954	3.0954	3.09923	0.00663621	b
	HSH	0.219	0.225	0.231	0.225	1	3.18736	3.25632	3.32529	3.25632	0.0689655	b
	PI	0.252	0.275	0.25	0.259	1	3.56667	3.83103	3.54368	3.64713	0.159683	a
	NE	0.1	0.117	0.108	0.108333	2	0.109172	0.120897	0.11469	0.11492	0.00586545	c

## Sheet: TPA
Textural properties of samples prepared by different emulsifier methods during 10 days of storage
Days	Emulsifier method	Hardness (g)	Adhesiveness (g.s)	Cohesiveness
0	NUECF	325.17±0.37Bk	-55.391±0.049Aa	0.423±0.003Ba
	NHSHCF	325.17±0.37Bk	-55.391±0.049Aa	0.423±0.003Ba
	NPICF	325.17±0.37Bk	-55.391±0.049Aa	0.423±0.003Ba
	NE	325.17±0.37Bk	-55.391±0.049Aa	0.423±0.003Ba
	C	331.05±1.81Ak	-56.495±0.239Ba	0.431±0.006Aa
1	NUECF	364.3±2.77Aj	-71.862±0.78Cb	0.42±0.003Aa
	NHSHCF	361.54±2.92Aj	-64.575±1.159Bb	0.419±0.003Aa
	NPICF	344.69±2.17Bj	-55.655±0.589Aa	0.419±0.003Aab
	NE	364.72±4.81Aj	-72.692±1.951Cb	0.418±0.003Aab
	C	366.54±0.91Aj	-76.543±0.821Db	0.42±0.006Aab
2	NUECF	406.41±3.23Ai	-88.311±0.642Cc	0.418±0.003Aab
	NHSHCF	397.67±3.65Bi	-74.12±1.433Bc	0.416±0.002Ab
	NPICF	365.52±1.54Ci	-56.296±0.95Aa	0.416±0.003Abc
	NE	404.98±6.17Ai	-90.417±1.929Cc	0.414±0.004Abc
	C	403.1±2.5ABi	-94.681±1.098Dc	0.415±0.004Abc
3	NUECF	444.62±4.58Ah	-105.32±1.032Cd	0.415±0.003Abc
	NHSHCF	433.92±4.1Bh	-82.779±1.053Bd	0.412±0.002ABc
	NPICF	388.45±1.02Ch	-56.499±0.96Aa	0.413±0.003ABcd
	NE	443.34±4.74Ah	-108.456±2.721Dd	0.409±0.004Bcd
	C	446.88±1.86Ah	-114.525±1.232Ed	0.41±0.001ABcd
4	NUECF	483.57±4.4Ag	-121.55±0.459Ce	0.413±0.003Acd
	NHSHCF	471.06±4.43Bg	-90.29±0.9Be	0.408±0.001ABCd
	NPICF	410.26±1.32Cg	-56.63±0.618Aa	0.409±0.003ABde
	NE	482.23±7.48Ag	-126.766±2.876De	0.405±0.004BCde
	C	487.03±2.6Ag	-130.378±0.369Ee	0.404±0.001Cde
5	NUECF	523.9±4.15Af	-137.59±1.485Cf	0.41±0.003Ade
	NHSHCF	506.74±2.55Bf	-98.276±1.032Bf	0.404±0.001ABe
	NPICF	440.49±3.48Cf	-56.325±0.872Aa	0.406±0.003ABef
	NE	523.18±6.9Af	-144.227±2.531Df	0.4±0.004Bef
	C	522.71±2.22Af	-148.061±0.296Ef	0.407±0.005Aef
6	NUECF	563.39±7.12Ae	-153.155±0.778Cg	0.407±0.003Aef
	NHSHCF	541.52±4.11Be	-106.803±0.772Bg	0.401±0ABCe
	NPICF	458.2±1.92Ce	-56.383±1.674Aa	0.403±0.003ABfg
	NE	566.24±10.35Ae	-161.026±1.358Dg	0.395±0.004Cfg
	C	570.39±0.81Ae	-163.072±0.177Eg	0.4±0.006BCfg
7	NUECF	603.36±3.66Ad	-154.912±1.679Cgh	0.405±0.003Afg
	NHSHCF	575.92±3.63Bd	-113.756±1.308Bh	0.397±0.001BCf
	NPICF	484.24±2.28Cd	-56.736±1.782Aa	0.4±0.003Bgh
	NE	603.99±5.87Ad	-162.791±2.689Dg	0.391±0.004Dgh
	C	604.46±3.89Ad	-168.611±0.669Eh	0.392±0.001CDgh
8	NUECF	643.48±4.85Ac	-156.399±1Chi	0.402±0.003Agh
	NHSHCF	611.17±1.77Bc	-120.074±1.752Bi	0.392±0.002BCg
	NPICF	504.08±2.42Cc	-57.082±1.145Aa	0.396±0.003Bhi
	NE	643.63±9.5Ac	-165.261±6.062Dg	0.386±0.005Dhi
	C	649.55±1.42Ac	-163.594±0.926Dg	0.388±0.001CDhi
9	NUECF	682.21±3.57Ab	-158.21±1.269Ci	0.399±0.004Ah
	NHSHCF	646.83±3.43Bb	-123.888±1.679Bj	0.386±0.002Ch
	NPICF	533.24±4.33Cb	-56.949±1.78Aa	0.393±0.003Bi
	NE	682.77±6.14Ab	-166.068±3.774Dg	0.381±0.005Ci
	C	684.85±3.55Ab	-167.693±0.814Dh	0.383±0.001Ci
10	NUECF	714.65±4.47Ba	-167.059±2.93Cj	0.362±0Ci
	NHSHCF	696.8±6.53Ca	-123.248±3.076Bj	0.368±0.002Bi
	NPICF	662.94±3.23Da	-57.176±1.145Aa	0.376±0.001Aj
	NE	746.25±2.66Aa	-172.929±6.899Ch	0.328±0.004Dj
	C	750.84±1.93Aa	-172.778±1.699Ci	0.328±0.001Dj

## Sheet: Qualities and Lab
Overall changes in quality characteristics of chicken minced samples prepared by different emulsifier methods during 10 days of storage.
Table 1. Changes in physicochemical and microbiological parameters of chicken minced samples prepared by different emulsifier methods during 10 days of storage.								Table 2. Changes in color of chicken minced samples prepared by different emulsifier methods during 10 days of storage.
Days	Emulsifier method	Mass loss (%)	Volatile nitrogen content (mg/g)	pH	Total viable count (log CFU/mL)	TBARS (mg/kg)		Days	Emulsifier method	L*	a*	b*	DeltaE
0	NUECF	0±0k	0±0e	6.03±0.03Ci	0±0g	0±0j		0	NUECF	62.44±0.05Ca	-0.76±0.01Bk	12.9±0.08Bj	0±0k
	NHSHCF	0±0j	0±0f	6.02±0.01Cj	0±0h	0±0k			NHSHCF	62.67±0.12BCa	-0.77±0Bk	12.96±0.07Bj	0±0k
	NPICF	0±0j	0±0h	5.98±0.02Dh	0±0i	0±0k			NPICF	62.72±0.05Ba	-0.77±0Bk	12.94±0.06Bj	0±0j
	NE	0±0k	0±0g	6.13±0.02Bi	0±0h	0±0k			NE	62.44±0.23Ca	-0.77±0Bk	12.91±0.09Bk	0±0k
	C	0±0k	0±0h	6.27±0.01Ai	0±0i	0±0j			C	63.64±0.08Aa	-0.76±0Ak	13.15±0.01Ak	0±0k
1	NUECF	2.38±0.14Cj	0.192±0.003Bd	6.35±0.02Cg	3.52±0.05Bcd	3.97±0.05Bi		1	NUECF	61.89±0.02Bb	-0.56±0ABj	13.12±0.06Ci	0.63±0.03Cj
	NHSHCF	2.46±0.2Ci	0.188±0.002Be	6.35±0.02Cg	3.86±0.07Acd	3.5±0.11Cj			NHSHCF	61.96±0.07ABb	-0.57±0Bj	13.19±0.06BCi	0.77±0.05Cj
	NPICF	2±0.1Di	0.146±0.014Cg	6.34±0.01Ce	0.67±0.06Eh	2.56±0.03Dj			NPICF	62.19±0.03Ab	-0.57±0.01Bj	13.15±0.04Ci	0.61±0.02Ci
	NE	3.35±0.25Bj	0.211±0.002Af	6.39±0.01Bhi	2.87±0.02Dg	3.93±0.06Bj			NE	61.37±0.23Cb	-0.58±0Cj	13.26±0.07ABj	1.14±0Bj
	C	3.69±0.05Aj	0.218±0.004Ag	6.44±0.02Ah	3.04±0.04Ch	4.18±0.2Ai			C	61.39±0.15Cb	-0.56±0.01Aj	13.32±0.02Aj	2.27±0.22Aj
2	NUECF	3±0.21Ci	0.194±0.007Cd	6.32±0.02CDgh	3.42±0.43Ad	5.71±0.06Ch		2	NUECF	61.34±0.03Bc	-0.37±0Ai	13.36±0.07Bh	1.26±0.07Di
	NHSHCF	2.71±0.06Di	0.195±0.003Ce	6.34±0.01BCgh	3.74±0.14Ade	6.37±0.22Bi			NHSHCF	61.36±0.08Bc	-0.36±0Ai	13.42±0.05Bh	1.45±0.04Ci
	NPICF	2.66±0.04Dh	0.191±0.003Cf	6.32±0.02Df	1.35±0.08Bg	4.11±0.24Di			NPICF	61.63±0.02Ac	-0.37±0ABi	13.39±0.05Bh	1.25±0.03Dh
	NE	6.2±0.07Bi	0.212±0.008Bf	6.36±0.02Bi	3.68±0.07Af	6.65±0ABi			NE	60.3±0.22Cc	-0.4±0Ci	13.6±0.06Ai	2.28±0.01Bi
	C	6.55±0.09Ai	0.225±0.002Ag	6.45±0.02Ah	3.72±0.02Ag	6.9±0.11Ah			C	60±0.02Dc	-0.37±0Bi	13.67±0.03Ai	3.7±0.08Ai
3	NUECF	4.97±0.05Bh	0.205±0.017Cd	6.32±0.02CDh	2.92±0.05Be	7.87±0.09Bg		3	NUECF	60.79±0.06Bd	-0.17±0Ah	13.6±0.02Bg	1.89±0.11Dh
	NHSHCF	5.09±0.13Bh	0.209±0.005Ce	6.32±0.02Ch	2.87±0.04Bg	7.38±0.26Ch			NHSHCF	60.66±0.09Bd	-0.16±0Ah	13.65±0.06Bg	2.21±0.04Ch
	NPICF	3.87±0.08Cg	0.197±0.003Cf	6.29±0.01Df	1.67±0.19Cf	5.3±0.07Dh			NPICF	61.08±0.03Ad	-0.16±0.01Ah	13.63±0.04Bg	1.88±0.05Dg
	NE	9.68±0.13Ah	1.363±0.013Be	6.41±0.03Bgh	4.12±0.02Ae	7.37±0.08Ch			NE	59.23±0.22Cd	-0.21±0Bh	13.95±0.04Ah	3.43±0.02Bh
	C	9.8±0.08Ah	1.455±0.01Af	6.48±0.01Ag	4.16±0.01Af	8.37±0.11Ag			C	59.04±0.06Cd	-0.21±0Bh	14.01±0.03Ah	4.72±0.09Ah
4	NUECF	7.67±0.2Cg	0.213±0.001Cd	6.3±0.01Ch	2.39±0.03Cf	8.09±0Bg		4	NUECF	60.24±0.09Be	0.03±0.01Ag	13.81±0.04Df	2.51±0.13Dg
	NHSHCF	8.04±0.22Bg	0.216±0Ce	6.27±0.02Di	2.88±0.05Bg	7.9±0.3Bg			NHSHCF	60.21±0.1Be	0.04±0.01Ag	13.89±0.04Cf	2.75±0.02Cg
	NPICF	3.93±0.13Dg	0.204±0.002Cef	6.27±0.01Dg	2.58±0.24Ce	6±0.08Cg			NPICF	60.52±0.04Ae	0.03±0Ag	13.87±0.02CDf	2.52±0.07Df
	NE	11.77±0.2Ag	1.434±0.022Bde	6.44±0.02Bg	4.14±0.02Ae	7.9±0.24Bg			NE	58.15±0.21Ce	-0.02±0Cg	14.3±0.03Bg	4.57±0.03Bg
	C	12±0.1Ag	1.458±0.01Af	6.48±0Ag	4.17±0.01Af	8.68±0.29Ag			C	58.01±0.03Ce	-0.01±0.01Bg	14.41±0.04Ag	5.82±0.06Ag
5	NUECF	9.84±0.09Cf	0.215±0.002Bd	6.43±0.01Cf	2.92±0.09Ce	10.51±0.16Cf		5	NUECF	59.69±0.13Bf	0.23±0.01Af	14.06±0.04De	3.15±0.16Df
	NHSHCF	11.16±0.16Bf	0.217±0.006Be	6.41±0.02Df	3.36±0.17Bf	9.56±0.21Df			NHSHCF	59.52±0.11Bf	0.23±0Af	14.13±0.03Ce	3.51±0Cf
	NPICF	5.12±0.12Df	0.212±0.003Bde	6.43±0.01CDd	2.89±0.01Cd	7.4±0.09Ef			NPICF	59.94±0.04Af	0.23±0Af	14.1±0.04CDe	3.18±0.06De
	NE	16.01±0.18Af	1.471±0.017Ad	6.5±0.01Bf	4.21±0.04Ad	14.19±0.29Bf			NE	57.08±0.21Cf	0.16±0Cf	14.64±0.01Bf	5.72±0.03Bf
	C	15.87±0.18Af	1.485±0.001Aef	6.53±0.01Af	4.22±0.01Ae	15.43±0.42Af			C	57.09±0.09Cf	0.17±0Bf	14.7±0.01Af	6.8±0.16Af
6	NUECF	10.43±0.19Ce	0.22±0Cd	6.48±0.02Ce	3.08±0.09Ce	19.12±0.11Ae		6	NUECF	59.14±0.16Bg	0.43±0.01Ae	14.29±0.02Cd	3.77±0.2De
	NHSHCF	12.4±0.26Be	1.382±0.045Bd	6.47±0.02Ce	3.64±0.02Be	15.71±0.09Ce			NHSHCF	58.85±0.08Cg	0.43±0ABe	14.37±0.04Cd	4.25±0.03Ce
	NPICF	7.03±0.05De	0.215±0.001Cde	7.03±0.05De	3.08±0.02Cc	9.26±0.25De			NPICF	59.4±0.05Ag	0.42±0Be	14.33±0.05Cd	3.79±0.06Dd
	NE	18.37±0.08Ae	1.505±0.017Ad	6.6±0.01Be	4.26±0Ad	17.34±0.17Be			NE	56±0.2Dg	0.35±0.01De	14.99±0.01Be	6.86±0.04Be
	C	18.43±0.14Ae	1.515±0.01Ae	6.64±0.03Ae	4.23±0Ae	17.42±0.5Be			C	55.84±0.05Dg	0.36±0Ce	15.09±0.1Ae	8.12±0.09Ae
7	NUECF	11.26±0.15Cd	1.4±0.075Bc	6.54±0.02Bd	3.34±0.02Cd	22.82±0.24Bd		7	NUECF	58.59±0.19Bh	0.63±0.01Ad	14.52±0.03Dc	4.4±0.22Dd
	NHSHCF	12.84±0.18Bd	1.429±0.053Bd	6.53±0.03Bd	3.9±0.02Bc	19.74±0.23Dd			NHSHCF	58.18±0.1Ch	0.64±0Ad	14.6±0.04Cc	4.99±0.02Cd
	NPICF	8.66±0.04Dd	0.223±0.005Cd	6.51±0.02Bc	3.19±0.03Dc	14.77±0.22Ed			NPICF	58.89±0.03Ah	0.64±0Ad	14.56±0.04CDc	4.39±0.05Dc
	NE	21.39±0.15Ad	1.802±0.011Ac	6.76±0.03Ad	4.34±0.03Ac	21.49±0.11Cd			NE	55.13±0.1Dh	0.53±0.01Bd	15.34±0.02Bd	7.82±0.26Bd
	C	21.39±0.05Ad	1.917±0.171Ad	6.79±0.02Ad	4.36±0.01Ad	23.42±0Ad			C	54.88±0.11Eh	0.54±0Bd	15.4±0.01Ad	9.14±0.19Ad
8	NUECF	11.99±0.07Cc	1.553±0.004Bb	6.59±0.02Bc	3.66±0.04Cbc	25±0.22Cc		8	NUECF	58.04±0.23Bi	0.83±0.01Ac	14.73±0.03Db	5.03±0.26Dc
	NHSHCF	14.94±0.51Bc	1.563±0.025Bc	6.61±0.02Bc	4.25±0.04Bb	23.37±0.29Dc			NHSHCF	57.51±0.11Ci	0.84±0.01Ac	14.81±0.05Cb	5.71±0.03Cc
	NPICF	9.59±0.63Dc	1.444±0.016Cc	6.63±0.02Bb	3.73±0.09Cb	19.13±0.21Ec			NPICF	58.7±0.06Ai	0.83±0Ac	14.71±0.04Db	4.68±0.05Eb
	NE	24.82±0.01Ac	2.242±0.022Ab	6.8±0.02Ac	4.43±0.01Ab	28.43±0.19Bc			NE	54.93±0.2Dhi	0.72±0.01Bc	15.68±0.04Bc	8.15±0.05Bc
	C	24.58±0.12Ac	2.246±0.03Ac	6.83±0.03Ac	4.44±0.01Ac	29.38±0.52Ac			C	54.35±0.08Ei	0.73±0Bc	15.77±0.02Ac	9.77±0.09Ac
9	NUECF	15.96±0.22Bb	1.555±0.029Db	6.66±0.02Bb	3.8±0.02Dab	27.11±0.05Db		9	NUECF	57.49±0.26Bj	1.03±0.01Ab	14.99±0.03Ca	5.67±0.3Db
	NHSHCF	16.3±0.16Bb	1.663±0.035Cb	6.68±0.02Bb	4.28±0.02Bab	29.11±0.17Cb			NHSHCF	56.6±0.12Cj	1.04±0.01Ab	15±0.05Ca	6.65±0.04Cb
	NPICF	10.46±0.83Cb	1.517±0.013Db	6.69±0.02Ba	3.89±0.05Cab	26.29±0.11Eb			NPICF	58.57±0.1Aj	1.01±0Ba	14.85±0.03Da	4.91±0.09Ea
	NE	26.3±0.16Ab	2.261±0.062Bb	6.96±0.04Ab	4.46±0.02Aab	30.66±0.27Bb			NE	54.76±0.1Di	0.9±0.01Db	16.03±0.05Bb	8.46±0.19Bb
	C	26.94±0.06Ab	2.427±0.028Ab	6.98±0.02Ab	4.49±0.01Ab	32.88±0.34Ab			C	54.03±0.12Ej	0.92±0Cb	16.63±0.07Ab	10.37±0.05Ab
10	NUECF	19.38±0.16Ba	2.045±0.122Ba	6.72±0.02Ba	4±0.03Ca	29.95±0.2Ca		10	NUECF	55.9±0.12Bk	1.1±0.01Ba	15.01±0.03Ca	7.12±0.16Da
	NHSHCF	19.52±0.36Ba	2.002±0.097Ba	6.73±0.02Ba	4.4±0.04Ba	34.22±0.23Ba			NHSHCF	55.83±0.18Bk	1.09±0.01Ba	15.04±0.07Ca	7.39±0.14Ca
	NPICF	11.82±0.42Ca	1.591±0.009Ca	6.7±0.01Ba	3.92±0.09Ca	29.4±0.32Ca			NPICF	58.52±0.12Aj	1±0.02Cb	14.88±0.04Da	4.96±0.09Ea
	NE	28.19±0.24Aa	2.391±0.022Aa	7.08±0.06Aa	4.51±0.05Aa	34.64±0.39Ba			NE	53.85±0.19Cj	1.32±0.02Aa	17.38±0.02Ba	9.91±0.05Ba
	C	28.26±0.04Aa	2.498±0.085Aa	7.11±0Aa	4.53±0.02Aa	36.25±0.57Aa			C	53.4±0.13Dk	1.34±0Aa	17.72±0.05Aa	11.41±0.17Aa
